# Supplementary material for: The Role of T cell PPAR γ in mice with experimental inflammatory bowel disease
Source: BMC Gastroenterol. 2010 Jun 10;10:60. doi: 10.1186/1471-230X-10-60 (PMC2891618; doi:10.1186/1471-230X-10-60)
Supplement: Additional file 7 — Supplemental Table S1 - Fold-change in gene expression after 7 days of Dextran Sodium Sulfate challenge in CD4cre mice. The genes belong to the three KEGG pathways: Krebs (Citrate) cycle, Apoptosis and Ribosome. [file 1471-230X-10-60-S7.XLS]

## Sheet: Sheet1
Probe Set ID	KEGG pathway	Gene	Fold Change in CD4cre mice after 7 days of DSS challenge
1422578_at	Citrate cycle (TCA cycle)	citrate synthase	-1.525
1450667_a_at	Citrate cycle (TCA cycle)	citrate synthase	-1.50297
1423159_at	Citrate cycle (TCA cycle)	dihydrolipoamide dehydrogenase	-1.78519
1416788_a_at	Citrate cycle (TCA cycle)	isocitrate dehydrogenase 3 (NAD+), gamma	-1.53108
1416789_at	Citrate cycle (TCA cycle)	isocitrate dehydrogenase 3 (NAD+), gamma	-1.50962
1433984_a_at	Citrate cycle (TCA cycle)	malate dehydrogenase 2, NAD (mitochondrial)	-1.27322
1454925_x_at	Citrate cycle (TCA cycle)	malate dehydrogenase 1, NAD (soluble)	-1.26732
1423439_at	Citrate cycle (TCA cycle)	phosphoenolpyruvate carboxykinase 1, cytosolic	-3.44082
1439617_s_at	Citrate cycle (TCA cycle)	phosphoenolpyruvate carboxykinase 1, cytosolic	-6.37253
1449137_at	Citrate cycle (TCA cycle)	pyruvate dehydrogenase E1 alpha 1	-2.3201
1415891_at	Citrate cycle (TCA cycle)	succinate-CoA ligase, GDP-forming, alpha subunit	-2.09312
1422500_at	Citrate cycle (TCA cycle)	isocitrate dehydrogenase 3 (NAD+) alpha	-2.08526
1422501_s_at	Citrate cycle (TCA cycle)	isocitrate dehydrogenase 3 (NAD+) alpha	-2.34963
1432016_a_at	Citrate cycle (TCA cycle)	isocitrate dehydrogenase 3 (NAD+) alpha	-2.05828
1452620_at	Citrate cycle (TCA cycle)	phosphoenolpyruvate carboxykinase 2 (mitochondrial)	-1.62558
1425326_at	Citrate cycle (TCA cycle)	ATP citrate lyase	-2.1347
1451666_at	Citrate cycle (TCA cycle)	ATP citrate lyase	-1.46969
1418885_a_at	Citrate cycle (TCA cycle)	isocitrate dehydrogenase 3 (NAD+) beta	-1.59431
1418886_s_at	Citrate cycle (TCA cycle)	isocitrate dehydrogenase 3 (NAD+) beta	-1.67457
1441271_at	Citrate cycle (TCA cycle)	isocitrate dehydrogenase 3 (NAD+) beta	-1.77913
1426264_at	Citrate cycle (TCA cycle)	dihydrolipoamide S-acetyltransferase (E2 component of pyruvate dehydrogenase complex)	-1.66037
1452005_at	Citrate cycle (TCA cycle)	dihydrolipoamide S-acetyltransferase (E2 component of pyruvate dehydrogenase complex)	-2.02752
1440950_at	Apoptosis	thymoma viral proto-oncogene 1	1.31005
1424480_s_at	Apoptosis	thymoma viral proto-oncogene 2	1.81938
1452870_at	Apoptosis	apoptotic peptidase activating factor 1	1.86834
1421392_a_at	Apoptosis	baculoviral IAP repeat-containing 3	2.16082
1418854_at	Apoptosis	baculoviral IAP repeat-containing 2	1.33618
1418981_at	Apoptosis	caspase 12	2.32622
1449297_at	Apoptosis	caspase 12	2.26775
1425687_at	Apoptosis	CASP8 and FADD-like apoptosis regulator	1.84754
1455660_at	Apoptosis	colony stimulating factor 2 receptor, beta, low-affinity (granulocyte-macrophage)	5.34481
1449360_at	Apoptosis	colony stimulating factor 2 receptor, beta 2, low-affinity (granulocyte-macrophage)	4.70804
1460251_at	Apoptosis	Fas (TNF receptor superfamily member 6)	1.47349
1426207_at	Apoptosis	inhibitor of kappaB kinase beta	1.56604
1450161_at	Apoptosis	inhibitor of kappaB kinase gamma	-1.46128
1454690_at	Apoptosis	inhibitor of kappaB kinase gamma	-1.44224
1449399_a_at	Apoptosis	interleukin 1 beta	101.577
1448950_at	Apoptosis	interleukin 1 receptor, type I	4.17287
1419712_at	Apoptosis	interleukin 3 receptor, alpha chain	1.47022
1419272_at	Apoptosis	myeloid differentiation primary response gene 88	2.03149
1420088_at	Apoptosis	nuclear factor of kappa light polypeptide gene enhancer in B-cells inhibitor, alpha	2.05827
1448306_at	Apoptosis	nuclear factor of kappa light polypeptide gene enhancer in B-cells inhibitor, alpha	2.35108
1449731_s_at	Apoptosis	nuclear factor of kappa light polypeptide gene enhancer in B-cells inhibitor, alpha	2.75653
1453281_at	Apoptosis	phosphatidylinositol 3-kinase catalytic delta polypeptide	2.57169
1425515_at	Apoptosis	phosphatidylinositol 3-kinase, regulatory subunit, polypeptide 1 (p85 alpha)	-1.82922
1450368_a_at	Apoptosis	protein phosphatase 3, regulatory subunit B, alpha isoform (calcineurin B, type I)	-2.34503
1427414_at	Apoptosis	protein kinase, cAMP dependent regulatory, type II alpha	-2.3216
1419536_a_at	Apoptosis	v-rel reticuloendotheliosis viral oncogene homolog A (avian)	1.65958
1439273_at	Apoptosis	receptor (TNFRSF)-interacting serine-threonine kinase 1	1.40301
1449485_at	Apoptosis	receptor (TNFRSF)-interacting serine-threonine kinase 1	1.21705
1417291_at	Apoptosis	tumor necrosis factor receptor superfamily, member 1a	1.9989
1418127_a_at	Apoptosis	apoptosis-inducing factor, mitochondrion-associated 1	-2.10384
1436022_at	Apoptosis	endo/exonuclease (5'-3'), endonuclease G-like	-1.95307
1451750_at	Apoptosis	interleukin-1 receptor-associated kinase 4	1.89577
1455767_x_at	Ribosome	ribosomal protein L21	-1.1001
1448109_a_at	Ribosome	ribosomal protein L26	-1.24871
1418273_a_at	Ribosome	ribosomal protein L30	-1.21659
1435897_at	Ribosome	ribosomal protein L32	-1.4096
1416546_a_at	Ribosome	ribosomal protein L6	-1.28167
1449243_a_at	Ribosome	ribosomal protein S19	-1.35749
1456628_x_at	Ribosome	ribosomal protein S24	-1.18431
1416276_a_at	Ribosome	ribosomal protein S4, X-linked	-1.16341
1416054_at	Ribosome	ribosomal protein S5	-1.19837
1416142_at	Ribosome	ribosomal protein S6	-1.45666
1435593_x_at	Ribosome	ribosomal protein S7	-1.32196
1415876_a_at	Ribosome	ribosomal protein S26	-1.33678
1422859_a_at	Ribosome	ribosomal protein L23	-1.67742
1434328_at	Ribosome	ribosomal protein L15	-1.43599
1449255_a_at	Ribosome	ribosomal protein L15	-1.32856
1454856_x_at	Ribosome	ribosomal protein L35	-1.20199
1417615_a_at	Ribosome	ribosomal protein L11	-1.36769
1422128_at	Ribosome	ribosomal protein L14	-1.63757
1436688_x_at	Ribosome	ribosomal protein L14	-1.22068
1417126_a_at	Ribosome	ribosomal protein L22 like 1	-1.32367
1416026_a_at	Ribosome	ribosomal protein L12	-1.59095
1455245_x_at	Ribosome	ribosomal protein L13	-1.18357
